# Supplementary material for: Protein and transcriptional biomarker profiling may inform treatment strategies in lower respiratory tract infections by indicating bacterial–viral differentiation
Source: Microbiol Spectr. 2024 Sep 13;12(10):e02831-23. doi: 10.1128/spectrum.02831-23 (PMC11448388; doi:10.1128/spectrum.02831-23)
Supplement: Table S1 — Differentially expressed genes in patients with bacterial etiology. [file spectrum.02831-23-s0003.xlsx]

## Sheet: Common genes 232
Table S1: Differentially expressed genes in patients with bacterial etiology compared to patients with viral and SARS-CoV-2 etiology
Gene Symbol	Description	Chromosome	Group	Start	Stop
ISG15	ISG15 ubiquitin-like modifier	chr1	Multiple_Complex	1001138	1014541
ZDHHC18	zinc finger, DHHC-type containing 18	chr1	Multiple_Complex	26826710	26857602
SRGAP2C	SLIT-ROBO Rho GTPase activating protein 2C	chr1	Multiple_Complex	121184810	121392822
ATF6	activating transcription factor 6	chr1	Multiple_Complex	161766244	161964070
SRGAP2	SLIT-ROBO Rho GTPase activating protein 2	chr1	Multiple_Complex	206203345	206464443
MIA3	melanoma inhibitory activity family, member 3	chr1	Multiple_Complex	222618086	222682763
CAPN2	calpain 2, (m/II) large subunit	chr1	Multiple_Complex	223701593	223776018
GBP3	guanylate binding protein 3	chr1	Multiple_Complex	89006666	89022894
GBP1	guanylate binding protein 1, interferon-inducible	chr1	Multiple_Complex	89052304	89065360
GBP4	guanylate binding protein 4	chr1	Multiple_Complex	89181148	89198950
GBP5	guanylate binding protein 5	chr1	Multiple_Complex	89258950	89272861
OR10J5	olfactory receptor, family 10, subfamily J, member 5	chr1	Coding	159535003	159536052
TMEM206	transmembrane protein 206	chr1	Multiple_Complex	212363931	212414925
AHCTF1	AT hook containing transcription factor 1	chr1	Multiple_Complex	246839098	246931978
HS2ST1	heparan sulfate 2-O-sulfotransferase 1	chr1	Coding	86914648	87109998
PLEKHO1	pleckstrin homology domain containing, family O member 1	chr1	Multiple_Complex	150149183	150160065
SLC27A3	solute carrier family 27 (fatty acid transporter), member 3	chr1	Multiple_Complex	153775292	153780157
GBP7	guanylate binding protein 7	chr1	Coding	89131751	89176040
TTC7A	tetratricopeptide repeat domain 7A	chr2	Multiple_Complex	46916129	47076137
ACTR2	ARP2 actin-related protein 2 homolog (yeast)	chr2	Multiple_Complex	65227695	65271256
IL1R1	interleukin 1 receptor, type I	chr2	Multiple_Complex	102064544	102179874
ARHGAP15	Rho GTPase activating protein 15	chr2	Multiple_Complex	143091362	143768352
ARHGAP15	Rho GTPase activating protein 15	chr2	NonCoding	143601517	143608759
SSB	Sjogren syndrome antigen B (autoantigen La)	chr2	Multiple_Complex	169791933	169812065
SP140	SP140 nuclear body protein	chr2	Multiple_Complex	230203110	230313215
CAB39	calcium binding protein 39	chr2	Multiple_Complex	230712842	230821075
GALNT14	polypeptide N-acetylgalactosaminyltransferase 14	chr2	Multiple_Complex	30910465	31155202
ST3GAL5	ST3 beta-galactoside alpha-2,3-sialyltransferase 5	chr2	Multiple_Complex	85839144	85889034
IFIH1	interferon induced, with helicase C domain 1	chr2	Multiple_Complex	162267079	162318708
WDFY1	WD repeat and FYVE domain containing 1	chr2	Multiple_Complex	223855716	223945387
CEBPZOS	CEBPZ opposite strand	chr2	Multiple_Complex	37196488	37204743
GPD2	glycerol-3-phosphate dehydrogenase 2	chr2	Multiple_Complex	156435290	156586403
EBLN2	endogenous Bornavirus-like nucleoprotein 2	chr3	Coding	73061659	73063337
DIRC2	disrupted in renal carcinoma 2	chr3	Multiple_Complex	122794795	122881139
VPS8	vacuolar protein sorting 8 homolog (S. cerevisiae)	chr3	Multiple_Complex	184812143	185052614
RTP4	receptor (chemosensory) transporter protein 4	chr3	Coding	187368332	187372076
UBA7; MIR5193	ubiquitin-like modifier activating enzyme 7; microRNA 5193	chr3	Multiple_Complex	49805205	49813958
ABCC5	ATP binding cassette subfamily C member 5	chr3	Multiple_Complex	183919934	184018015
RUBCN; MIR922	RUN domain and cysteine-rich domain containing, Beclin 1-interacting protein; microRNA 922	chr3	Multiple_Complex	197671393	197749727
SUMF1	sulfatase modifying factor 1	chr3	NonCoding	3700814	3800997
MAEA	macrophage erythroblast attacher	chr4	Multiple_Complex	1289851	1340148
LAP3	leucine aminopeptidase 3	chr4	Multiple_Complex	17577192	17607972
PGM2	phosphoglucomutase 2	chr4	Multiple_Complex	37826633	37862938
KLHL2	kelch-like family member 2	chr4	Multiple_Complex	165207618	165323156
SULT1B1	sulfotransferase family 1B member 1	chr4	Coding	69721162	69787961
CXCL10	chemokine (C-X-C motif) ligand 10	chr4	Coding	76021116	76023536
PPP3CA	protein phosphatase 3, catalytic subunit, alpha isozyme	chr4	Multiple_Complex	101023409	101348278
TLR6	toll-like receptor 6	chr4	Multiple_Complex	38823708	38856817
SNX18	sorting nexin 18	chr5	Coding	54517759	54546586
FBXO38	F-box protein 38	chr5	Multiple_Complex	148383935	148442836
FAM172A; POU5F2; MIR2277	family with sequence similarity 172, member A; POU domain class 5, transcription factor 2; microRNA 2277	chr5	Multiple_Complex	93617725	94111699
KIAA0825	KIAA0825	chr5	Multiple_Complex	94150851	94618604
FAM196B	family with sequence similarity 196, member B	chr5	Multiple_Complex	169863715	169980740
ERAP1	endoplasmic reticulum aminopeptidase 1	chr5	Multiple_Complex	96760810	96814145
FNIP1	folliculin interacting protein 1	chr5	Multiple_Complex	131641714	131797063
SIL1	SIL1 nucleotide exchange factor	chr5	NonCoding	139273538	139293557
TRIM38	tripartite motif containing 38	chr6	Multiple_Complex	25962689	25991226
BTN3A2	butyrophilin, subfamily 3, member A2	chr6	Multiple_Complex	26365159	26378320
BTN3A1	butyrophilin, subfamily 3, member A1	chr6	Multiple_Complex	26402237	26415216
HLA-F	major histocompatibility complex, class I, F	chr6	Multiple_Complex	29722775	29738528
HLA-A	major histocompatibility complex, class I, A	chr6	Multiple_Complex	29941260	29945884
FGD2	FYVE, RhoGEF and PH domain containing 2	chr6	Multiple_Complex	37005646	37029070
CMTR1	cap methyltransferase 1	chr6	Multiple_Complex	37433131	37482827
CD2AP	CD2-associated protein	chr6	Multiple_Complex	47477789	47627263
UTRN	utrophin	chr6	Multiple_Complex	144285155	144853034
DEK	DEK proto-oncogene	chr6	Multiple_Complex	18223868	18264823
BAK1	BCL2-antagonist/killer 1	chr6	Multiple_Complex	33572546	33580293
ETV7	ets variant 7	chr6	Coding	36354091	36387800
C6orf132	chromosome 6 open reading frame 132	chr6	Multiple_Complex	42101118	42142977
MAN1A1	mannosidase, alpha, class 1A, member 1	chr6	Multiple_Complex	119177201	119349766
VNN1	vanin 1	chr6	Coding	132680858	132714055
MICA	MHC class I polypeptide-related sequence A	chr6	Coding	31399784	31415316
PSMB9	proteasome subunit beta 9	chr6	Multiple_Complex	32854148	32859851
SERPINB9	serpin peptidase inhibitor, clade B (ovalbumin), member 9	chr6	Multiple_Complex	2887266	2903312
TAP2	transporter 2, ATP-binding cassette, sub-family B (MDR/TAP)	chr6	Multiple_Complex	32821833	32838823
BLVRA	biliverdin reductase A	chr7	Multiple_Complex	43758673	43807342
TAS2R40	taste receptor, type 2, member 40	chr7	Coding	143222037	143223079
CUL1	cullin 1	chr7	Multiple_Complex	148697914	148801110
NOD1	nucleotide-binding oligomerization domain containing 1	chr7	Multiple_Complex	30424527	30478784
HERPUD2	HERPUD family member 2	chr7	Multiple_Complex	35632659	35695571
FGL2	fibrinogen-like 2	chr7	Multiple_Complex	77193371	77199833
SAMD9L	sterile alpha motif domain containing 9-like	chr7	Multiple_Complex	93130054	93148388
PARP12	poly(ADP-ribose) polymerase family member 12	chr7	Multiple_Complex	140023744	140063721
CCDC146	coiled-coil domain containing 146	chr7	Multiple_Complex	77122434	77329533
IFRD1	interferon-related developmental regulator 1	chr7	Multiple_Complex	112422968	112477203
IMPDH1	IMP (inosine 5-monophosphate) dehydrogenase 1	chr7	Multiple_Complex	128392277	128410252
SLC37A3	solute carrier family 37, member 3	chr7	Multiple_Complex	140293693	140398550
GOLGA7	golgin A7	chr8	Multiple_Complex	41490396	41510980
RIPK2	receptor-interacting serine-threonine kinase 2	chr8	Multiple_Complex	89757747	89791064
ASPH	aspartate beta-hydroxylase	chr8	Multiple_Complex	61500556	61714640
SNTB1	syntrophin, beta 1 (dystrophin-associated protein A1, 59kDa, basic component 1)	chr8	Multiple_Complex	120535745	120813273
ATAD2	ATPase family, AAA domain containing 2	chr8	Multiple_Complex	123319850	123416350
SPATA31A5; SPATA31A7	SPATA31 subfamily A, member 5; SPATA31 subfamily A, member 7	chr9	Multiple_Complex	61190003	61196283
STX17	syntaxin 17	chr9	Multiple_Complex	99906633	99974536
NEK6	NIMA-related kinase 6	chr9	Multiple_Complex	124257606	124353307
TMEM2	Transcript Identified by AceView, Entrez Gene ID(s) 23670	chr9	Unassigned	71746365	71747079
TRPM6	transient receptor potential cation channel, subfamily M, member 6	chr9	Multiple_Complex	74722495	74888094
AGTPBP1	ATP/GTP binding protein 1	chr9	Multiple_Complex	85546539	85742029
TRIM14	tripartite motif containing 14	chr9	Multiple_Complex	98069275	98119353
DNAJC25-GNG10	DNAJC25-GNG10 readthrough	chr9	Coding	111631352	111670246
TBL1X	transducin (beta)-like 1X-linked	chrX	Multiple_Complex	9463295	9719743
TLR7	toll-like receptor 7	chrX	Multiple_Complex	12867083	12890380
TSR2	TSR2, 20S rRNA accumulation, homolog (S. cerevisiae)	chrX	Coding	54440401	54445487
BCORL1	BCL6 corepressor-like 1	chrX	Multiple_Complex	129981107	130058083
FAM122C	family with sequence similarity 122C	chrX	Multiple_Complex	134796413	134854611
RPS6KA3	ribosomal protein S6 kinase, 90kDa, polypeptide 3	chrX	Multiple_Complex	20149911	20267100
CYSLTR1	cysteinyl leukotriene receptor 1	chrX	Multiple_Complex	78271464	78327691
RPS6KA6	ribosomal protein S6 kinase, 90kDa, polypeptide 6	chrX	Multiple_Complex	84058346	84187935
HDX	highly divergent homeobox	chrX	Multiple_Complex	84317874	84502479
TFDP3	transcription factor Dp family, member 3	chrX	Coding	133216669	133218348
TMLHE-AS1; LOC101927830; CLIC2; RP13-228J13.1	Homo sapiens TMLHE antisense RNA 1 (TMLHE-AS1), long non-coding RNA.; uncharacterized LOC101927830; Transcript Identified by AceView, Entrez Gene ID(s) 1193; novel transcript	chrX	NonCoding	155334858	155374174
IDS	iduronate 2-sulfatase	chrX	Multiple_Complex	149476990	149526264
CDC123	cell division cycle 123	chr10	Multiple_Complex	12195962	12250590
FRAT1	frequently rearranged in advanced T-cell lymphomas 1	chr10	Multiple_Complex	97319265	97321915
ACSL5	acyl-CoA synthetase long-chain family member 5	chr10	Multiple_Complex	112374018	112428380
VSTM4	V-set and transmembrane domain containing 4	chr10	Multiple_Complex	49014245	49115532
IPMK	inositol polyphosphate multikinase	chr10	Multiple_Complex	58191517	58267934
WAPL	WAPL cohesin release factor	chr10	Multiple_Complex	86435256	86521815
FRAT2	frequently rearranged in advanced T-cell lymphomas 2	chr10	Coding	97332497	97334709
ARL3	ADP-ribosylation factor like GTPase 3	chr10	Multiple_Complex	102673727	102714433
PDZD8	PDZ domain containing 8	chr10	Multiple_Complex	117277274	117375467
ADAM8	ADAM metallopeptidase domain 8	chr10	Multiple_Complex	133262403	133276903
OR52K2	olfactory receptor, family 52, subfamily K, member 2	chr11	Coding	4449295	4450361
INSC	inscuteable homolog (Drosophila)	chr11	Multiple_Complex	15112424	15247208
SERPING1	serpin peptidase inhibitor, clade G (C1 inhibitor), member 1	chr11	Multiple_Complex	57597387	57614853
FAM111A	family with sequence similarity 111, member A	chr11	Multiple_Complex	59142748	59155039
DRAP1	DR1-associated protein 1 (negative cofactor 2 alpha)	chr11	Multiple_Complex	65919257	65921577
DGAT2	diacylglycerol O-acyltransferase 2	chr11	Multiple_Complex	75759512	75801536
AMBRA1	autophagy/beclin-1 regulator 1	chr11	Multiple_Complex	46396412	46594125
ACP2	acid phosphatase 2, lysosomal	chr11	Multiple_Complex	47239302	47248906
C1QTNF4	C1q and tumor necrosis factor related protein 4	chr11	Coding	47589664	47594659
UBE2L6	ubiquitin-conjugating enzyme E2L 6	chr11	Multiple_Complex	57551655	57568330
MPEG1	macrophage expressed 1	chr11	Coding	59208510	59213021
C2CD3	C2 calcium-dependent domain containing 3	chr11	Multiple_Complex	74012714	74171210
GRAMD1B	GRAM domain containing 1B	chr11	Multiple_Complex	123480738	123627774
KCNH3	potassium channel, voltage gated eag related subfamily H, member 3	chr12	Multiple_Complex	49539157	49558308
GALNT6	polypeptide N-acetylgalactosaminyltransferase 6	chr12	Multiple_Complex	51351247	51392867
STAT2	signal transducer and activator of transcription 2	chr12	Multiple_Complex	56341597	56360253
OSBPL8	oxysterol binding protein-like 8	chr12	Multiple_Complex	76351797	76559809
PPP1R12A	protein phosphatase 1, regulatory subunit 12A	chr12	Multiple_Complex	79773563	79935460
DUSP6	dual specificity phosphatase 6	chr12	Multiple_Complex	89347232	89353271
CMKLR1	chemerin chemokine-like receptor 1	chr12	Multiple_Complex	108288044	108339341
OAS1	2-5-oligoadenylate synthetase 1	chr12	Multiple_Complex	112906777	112932142
STAC3	SH3 and cysteine rich domain 3	chr12	Multiple_Complex	57243453	57251193
USPL1	ubiquitin specific peptidase like 1	chr13	Multiple_Complex	30617693	30660770
BRCA2	breast cancer 2, early onset	chr13	Multiple_Complex	32315474	32400266
CKAP2	cytoskeleton associated protein 2	chr13	Multiple_Complex	52455360	52476631
TMCO3	transmembrane and coiled-coil domains 3	chr13	Multiple_Complex	113490993	113554590
MYCBP2	MYC binding protein 2, E3 ubiquitin protein ligase	chr13	Multiple_Complex	77044655	77327050
FBXL3	F-box and leucine-rich repeat protein 3	chr13	Multiple_Complex	76999137	77027196
PCNX	pecanex homolog (Drosophila)	chr14	Multiple_Complex	70907405	71115382
ZNF839	zinc finger protein 839	chr14	Multiple_Complex	102317377	102343174
SOS2	SOS Ras/Rho guanine nucleotide exchange factor 2	chr14	Multiple_Complex	50117120	50231558
PYGL	phosphorylase, glycogen, liver	chr14	Multiple_Complex	50857891	50944736
DHRS7	dehydrogenase/reductase (SDR family) member 7	chr14	Multiple_Complex	60144120	60169856
NPC2; MIR4709	Niemann-Pick disease, type C2; microRNA 4709	chr14	Multiple_Complex	74476192	74494177
WARS	tryptophanyl-tRNA synthetase	chr14	Multiple_Complex	100333788	100376805
CDC42BPB	CDC42 binding protein kinase beta (DMPK-like)	chr14	Multiple_Complex	102932379	103057462
ZFYVE26	zinc finger, FYVE domain containing 26	chr14	Multiple_Complex	67746520	67816590
CASC4	cancer susceptibility candidate 4	chr15	Multiple_Complex	44288711	44415761
PML	promyelocytic leukemia	chr15	Multiple_Complex	73994673	74047814
TM6SF1	transmembrane 6 superfamily member 1	chr15	Multiple_Complex	83107407	83144854
ANP32A	acidic nuclear phosphoprotein 32 family member A	chr15	Multiple_Complex	68778535	68820922
FAM169B	family with sequence similarity 169, member B	chr15	Coding	98437162	98514382
TMEM62	transmembrane protein 62	chr15	Multiple_Complex	43123279	43185146
HEXA	hexosaminidase A (alpha polypeptide)	chr15	Multiple_Complex	72336518	72376476
BAIAP3	BAI1-associated protein 3	chr16	Multiple_Complex	1333601	1349441
IL4R	interleukin 4 receptor	chr16	Multiple_Complex	27313668	27364778
MT2A	metallothionein 2A	chr16	Multiple_Complex	56608199	56609497
MT1L	metallothionein 1L (gene/pseudogene)	chr16	Multiple_Complex	56617461	56618818
MT1E	metallothionein 1E	chr16	Multiple_Complex	56625475	56627113
MT1M	metallothionein 1M	chr16	Coding	56632233	56633986
MT1A	metallothionein 1A	chr16	Coding	56638666	56750276
MT1B; MT1CP	metallothionein 1B; metallothionein 1C, pseudogene	chr16	Multiple_Complex	56648248	56653204
MT1F	metallothionein 1F	chr16	Multiple_Complex	56657694	56660698
MT1H	metallothionein 1H	chr16	Multiple_Complex	56669814	56671129
MT1IP	metallothionein 1I, pseudogene	chr16	Multiple_Complex	56675737	56677877
C16orf72	Memczak2013 ANTISENSE, coding, INTERNAL, intronic best transcript NM_014117	chr16	NonCoding	9105279	9105569
BRD7	bromodomain containing 7	chr16	Multiple_Complex	50313487	50368950
MT1G	metallothionein 1G	chr16	Coding	56666731	56668065
MT1X	metallothionein 1X	chr16	Multiple_Complex	56682424	56684196
MAP2K4; MIR744	mitogen-activated protein kinase kinase 4; microRNA 744	chr17	Multiple_Complex	12020818	12143831
LGALS9C; LGALS9B	lectin, galactoside-binding, soluble, 9C; lectin, galactoside-binding, soluble, 9B	chr17	Multiple_Complex	18476737	18494945
NPEPPS	aminopeptidase puromycin sensitive	chr17	Multiple_Complex	47522942	47623276
TMEM104	transmembrane protein 104	chr17	Multiple_Complex	74776483	74839783
SCIMP	SLP adaptor and CSK interacting membrane protein	chr17	Multiple_Complex	5208921	5234860
LGALS9B	lectin, galactoside-binding, soluble, 9B	chr17	Multiple_Complex	20449395	20467539
MED24; MIR6884	mediator complex subunit 24; microRNA 6884	chr17	Multiple_Complex	40019097	40061215
STAT5B	signal transducer and activator of transcription 5B	chr17	Multiple_Complex	42199168	42276707
GNA13	guanine nucleotide binding protein (G protein), alpha 13	chr17	Multiple_Complex	65009289	65056839
ABCA9	ATP binding cassette subfamily A member 9	chr17	Multiple_Complex	68974488	69061064
ACOX1	acyl-CoA oxidase 1, palmitoyl	chr17	Multiple_Complex	75941507	75979434
CANT1	calcium activated nucleotidase 1	chr17	Multiple_Complex	78991716	79009867
LGALS9	lectin, galactoside-binding, soluble, 9	chr17	Multiple_Complex	27629798	27649560
CA4	carbonic anhydrase IV	chr17	Multiple_Complex	60149936	60159546
VAPA	VAMP associated protein A	chr18	Multiple_Complex	9913958	9960021
PHLPP1	PH domain and leucine rich repeat protein phosphatase 1	chr18	Multiple_Complex	62715439	62980443
CNDP2	CNDP dipeptidase 2 (metallopeptidase M20 family)	chr18	Multiple_Complex	74495816	74523454
EPB41L3	erythrocyte membrane protein band 4.1-like 3	chr18	Multiple_Complex	5392381	5630700
CYB5A	cytochrome b5 type A (microsomal)	chr18	Multiple_Complex	74250847	74292016
S1PR4	sphingosine-1-phosphate receptor 4	chr19	Multiple_Complex	3172346	3180332
C19orf66	chromosome 19 open reading frame 66	chr19	Multiple_Complex	10086119	10093252
MVB12A; BISPR	multivesicular body subunit 12A; BST2 interferon stimulated positive regulator (non-protein coding)	chr19	Multiple_Complex	17405686	17433724
ZNF254	zinc finger protein 254	chr19	Multiple_Complex	24033405	24129967
BST2	bone marrow stromal cell antigen 2	chr19	Multiple_Complex	17402939	17405648
NAPA	N-ethylmaleimide-sensitive factor attachment protein, alpha	chr19	Multiple_Complex	47487634	47515258
RAB8A	RAB8A, member RAS oncogene family	chr19	Multiple_Complex	16111680	16133635
HSH2D	hematopoietic SH2 domain containing	chr19	Multiple_Complex	16134028	16158575
RFX2	regulatory factor X, 2 (influences HLA class II expression)	chr19	Multiple_Complex	5993164	6113761
SRC	SRC proto-oncogene, non-receptor tyrosine kinase	chr20	Multiple_Complex	37344685	37406050
RNF114	ring finger protein 114	chr20	Multiple_Complex	49936336	49953892
DNAJC5; MIR941-1; MIR941-2; MIR941-3; MIR941-4; MIR941-5	DnaJ (Hsp40) homolog, subfamily C, member 5; microRNA 941-1; microRNA 941-2; microRNA 941-3; microRNA 941-4; microRNA 941-5	chr20	Multiple_Complex	63895102	63939863
THBD	thrombomodulin	chr20	Coding	23045633	23049741
APMAP	adipocyte plasma membrane associated protein	chr20	Multiple_Complex	24962925	24992979
SAMHD1	SAM domain and HD domain 1	chr20	Multiple_Complex	36890229	36951843
ZBP1	Z-DNA binding protein 1	chr20	Multiple_Complex	57603846	57620576
SYCP2	synaptonemal complex protein 2	chr20	Multiple_Complex	59863563	59933655
CBR1	carbonyl reductase 1	chr21	Multiple_Complex	36069924	36073177
AGPAT3	1-acylglycerol-3-phosphate O-acyltransferase 3	chr21	Multiple_Complex	43865186	43987594
RAB36	RAB36, member RAS oncogene family	chr22	Multiple_Complex	23145326	23164350
CECR1	cat eye syndrome chromosome region, candidate 1	chr22	Multiple_Complex	17178790	17221989
MAPK1	mitogen-activated protein kinase 1	chr22	Multiple_Complex	21754500	21867680
GGT5	gamma-glutamyltransferase 5	chr22	Multiple_Complex	24219654	24245142
RTCB	RNA 2,3-cyclic phosphate and 5-OH ligase	chr22	Multiple_Complex	32387575	32412287
APOL3	apolipoprotein L, 3	chr22	Multiple_Complex	36140323	36166177
KREMEN1	kringle containing transmembrane protein 1	chr22	Multiple_Complex	29073078	29168333
APOBEC3F	apolipoprotein B mRNA editing enzyme, catalytic polypeptide-like 3F	chr22	Multiple_Complex	39040604	39055970
THOC5	THO complex 5	chr22	Multiple_Complex	29505879	29554254
ARFGAP3	ADP-ribosylation factor GTPase activating protein 3	chr22	Multiple_Complex	42796502	42858106
ODF3B	outer dense fiber of sperm tails 3B	chr22	Multiple_Complex	50530409	50532580
ZKSCAN7	zinc finger with KRAB and SCAN domains 7		Coding
RPS6KA1	ribosomal protein S6 kinase, 90kDa, polypeptide 1		NonCoding
